# Supplementary material for: Systematic Review on the Applicability of Principal Component Analysis for the Study of Movement in the Older Adult Population
Source: Sensors (Basel). 2022 Dec 25;23(1):205. doi: 10.3390/s23010205 (PMC9823400; doi:10.3390/s23010205)
Supplement: Supplementary file 1 [file sensors-23-00205-s001.zip]

Archive with 1 entries (1 files):
- sensors-2019705-supplementary.pdf
